# Supplementary material for: MicroRNA hsa-miR-134 is a circulating biomarker for mesial temporal lobe epilepsy
Source: PLoS One. 2017 Apr 6;12(4):e0173060. doi: 10.1371/journal.pone.0173060 (PMC5383023; doi:10.1371/journal.pone.0173060)
Supplement: S1 Table — (XLSX) [file pone.0173060.s001.xlsx]

## Sheet: 1_Phase
ID	RQmiR-134	RQmiR-23a	RQmiR-31	HS	OSF	FS	FH	Sex	Seizure_frequency	AEDs
FCD1	43.095	15.8578	1.1736	N	S	N	N	M	120	5		FCD=Focal Cortical Dysplasia
FCD10	6.7665	1.3281	0.0008	N	S	N	S	F	400	4		MTLE=Mesial Temporo Lobo Epilepsy
FCD13	6.5366	0.1761	0.4868	N	S	N	S	M	90	5		C= Control
FCD16	4.4653	0.0454	0.9999	N	S	N	N	M	90	8		RQ= Relative Quantification
FCD19	0.6777	3.1915	16.0968	N	S	N	N	F	150	5		HS: MRI sings of hippocampal sclerosis
FCD2	1.6114	0.0864	0.7805	N	S	S	N	M	120	7		OSF: Onset of seizures in the1st decade of life
FCD20	3.6133	0.4808	1.5042	N	S	S	N	M	50	5		FS: Antecedent of febrile seizure
FCD4	30.4042	1.8358	0.3127	N	S	N	S	F	120	6		FH: Presence of family history of epilepsy
FCD5	5.4666	0.0052	1.1422	N	N	N	N	M	120	4		Seizure_frequence: monthly. Complex focal seizures and generalized tonic-clonic seizure
FCD6	0.0056	30.4795	0.5959	N	S	N	S	M	210	7		AEDs:Average number of AEDs used
FCD7	106.33	3.6328	0.3273	N	S	N	S	M	120	5		N=No
FCD8	2.4335	0.0018	2.8445	N	S	N	N	M	180	7		S=yes
FCD9	0.985	1.4161	2.1885	N	S	N	N	M	150	6		M=male
MTLE1	12.0078	1.9667	1.0385	S	N	N	N	F	60	3		F=Female
MTLE11	1.6504	2.306	0.4733	S	S	N	S	M	5	6
MTLE14	0.1456	0.1841	0.3458	S	N	N	N	M	12	7
MTLE15	0.3524	1.0743	0.7949	S	N	N	S	M	1	2
MTLE17	0.475	1.1886	0.6712	S	S	N	S	F	4	6
MTLE19	7.7768	17.037	1.6263	S	N	N	S	M	7	3
MTLE2	0.2063	3.7092	1.3817	S	N	N	N	F	10	2
MTLE20	1.0361	6.8872	0.174	S	S	N	N	M	3	5
MTLE3	0.5027	2.5842	1.0222	N	S	S	N	F	9	6
MTLE4	2.4781	1.3279	0.5546	N	N	S	S	F	5	2
MTLE5	2.7118	2.9335	0.2869	S	S	N	N	F	3	4
MTLE6	1.0078	2.3647	9.2473	S	N	N	N	F	12	5
MTLE7	4.2818	1.7283	0.8129	S	N	N	S	M	10	4
MTLE8	14.6668	4.4917	0.2429	S	S	S	S	F	30	6
C14	1.9491	0.5704	1.1073	N	N	N	N	M	0	0
C22	14.5163	1.8631	0.7834	N	N	N	N	F	0	0
C23	1.4139	3.5141	3.1342	N	N	N	N	F	0	0
C24	12.7683	2.2009	2.1028	N	N	N	N	M	0	0
C25	0.9305	0.4848	1.9668	N	N	N	N	F	0	0
C26	3.7448	1.7709	2.4814	N	N	N	N	F	0	0
C28	23.099	0.8649	0.4427	N	N	N	N	F	0	0
C29	7.9099	3.9737	0.7116	N	N	N	N	M	0	0
C3	19.9043	6.6294	0.2138	N	N	N	N	F	0	0
C30	11.6237	8.5973	0.3421	N	N	N	N	M	0	0
C31	6.8344	3.0014	0.2593	N	N	N	N	F	0	0
C32	5.0355	0.6001	0.4616	N	N	N	N	F	0	0
C33	15.8845	4.1225	0.26	N	N	N	N	F	0	0
C34	5.3946	1.1543	0.2372	N	N	N	N	M	0	0
C5	1	1	1	N	N	N	N	M	0	0
C6	18.8488	2.7092	9.4309	N	N	N	N	F	0	0

## Sheet: 2_Phase
ID	RQmiR-134	HS	OSF	FS	FH	Sex	Seizure_frequency	AEDs
MTLEB1	0.0666	N	S	N	S	M	0	5		FCD=Focal Cortical Dysplasia
MTLEB10	0.349	N	S	S	S	M	0	3		MTLE=Mesial Temporo Lobo Epilepsy
MTLEB2	0.3974	N	S	N	S	F	0	2		C= Control
MTLEB20	0.2872	S	S	S	N	M	0	2		RQ= Relative Quantification
MTLEB21	0.236	N	N	N	S	M	0	2		HS: MRI sings of hippocampal sclerosis
MTLEB23	0.5387	S	N	S	N	F	0	3		OSF: Onset of seizures in the1st decade of life
MTLEB24	0.1537	N	N	N	S	M	0	1		FS: Antecedent of febrile seizure
MTLEB25	0.1981	S	N	N	N	F	0	3		FH: Presence of family history of epilepsy
MTLEB27	1.3486	N	N	N	S	F	0	2		Seizure_frequence: monthly. Complex focal seizures and generalized tonic-clonic seizure
MTLEB29	1.9851	S	S	N	S	F	0	3		AEDs:Average number of AEDs used
MTLEB3	0.0963	S	N	N	N	M	0	1		N=No
MTLEB30	0.8372	N	N	N	S	F	0	3		S=yes
MTLEB31	0.9637	S	N	N	N	F	0	1		M=male
MTLEB32	0.3813	N	N	N	N	F	0	1		F=Female
MTLEB33	0.7338	S	N	N	N	M	0	3
MTLEB35	0.6375	S	S	N	S	F	0	1
MTLEB37	0.2578	S	S	N	N	F	0	1
MTLEB38	0.8492	N	N	N	S	F	0	4
MTLEB39	3.8384	S	N	S	N	F	0	4
MTLEB4	0.9916	S	S	S	N	F	0	1
MTLEB40	0.0379	S	N	N	S	M	0	2
MTLEB41	0.4437	S	S	N	N	F	0	6
MTLEB5	0.4777	S	S	N	N	M	0	3
MTLEB6	0.409	N	N	N	N	M	0	3
MTLEB7	0.1286	S	N	N	N	F	0	5
MTLEB8	0.5161	N	S	S	S	M	0	2
MTLEB43	0.2253	S	N	N	N	M	0	1
C100	4.0027	N	N	N	N	M	0	0
C101	1.6201	N	N	N	N	F	0	0
C102	3.4845	N	N	N	N	F	0	0
C103	2.5361	N	N	N	N	M	0	0
C104	3.0305	N	N	N	N	F	0	0
C105	0.6132	N	N	N	N	F	0	0
C107	0.4006	N	N	N	N	M	0	0
C108	0.1345	N	N	N	N	M	0	0
C109	1.428	N	N	N	N	M	0	0
C110	1.6882	N	N	N	N	M	0	0
C111	1.4331	N	N	N	N	M	0	0
C112	0.8969	N	N	N	N	M	0	0
C113	9.6455	N	N	N	N	M	0	0
C114	2.4172	N	N	N	N	F	0	0
C115	0.399	N	N	N	N	M	0	0
C116	1	N	N	N	N	F	0	0
C117	0.5017	N	N	N	N	F	0	0
C118	2.1584	N	N	N	N	F	0	0
C119	2.8993	N	N	N	N	M	0	0
C120	0.1694	N	N	N	N	F	0	0
C121	3.1706	N	N	N	N	F	0	0
C122	2.0922	N	N	N	N	F	0	0
C36	0.6322	N	N	N	N	F	0	0
C37	0.7402	N	N	N	N	M	0	0
C38	0.0606	N	N	N	N	M	0	0
C39	0.7243	N	N	N	N	M	0	0
C41	1.4209	N	N	N	N	M	0	0
C42	1.8928	N	N	N	N	M	0	0
C43	0.2176	N	N	N	N	M	0	0
C45	1.4668	N	N	N	N	M	0	0
C46	0.7249	N	N	N	N	M	0	0
C48	2.9991	N	N	N	N	F	0	0
C49	1.3612	N	N	N	N	F	0	0
C50	0.0732	N	N	N	N	M	0	0
C51	0.1729	N	N	N	N	F	0	0
C52	0.3521	N	N	N	N	F	0	0
C53	0.5693	N	N	N	N	M	0	0
C54	0.5487	N	N	N	N	F	0	0
C55	1.0879	N	N	N	N	F	0	0
C56	1.7147	N	N	N	N	M	0	0
C57	1.3243	N	N	N	N	M	0	0
C58	3.9638	N	N	N	N	M	0	0
C60	0.3714	N	N	N	N	F	0	0
C61	1.3376	N	N	N	N	F	0	0
C62	0.2786	N	N	N	N	F	0	0
C63	0.8047	N	N	N	N	F	0	0
C64	0.6696	N	N	N	N	F	0	0
C65	0.1717	N	N	N	N	F	0	0
C66	1.0787	N	N	N	N	F	0	0
C67	0.5538	N	N	N	N	F	0	0
C68	0.0826	N	N	N	N	F	0	0
C69	0.5311	N	N	N	N	F	0	0
C70	1.0494	N	N	N	N	F	0	0
C71	2.2323	N	N	N	N	F	0	0
C72	6.2525	N	N	N	N	F	0	0
C73	0.6551	N	N	N	N	F	0	0
C74	0.2083	N	N	N	N	F	0	0
C75	1.0038	N	N	N	N	M	0	0
C76	0.7719	N	N	N	N	F	0	0
C77	1.0632	N	N	N	N	M	0	0
C78	2.0767	N	N	N	N	F	0	0
C79	2.3215	N	N	N	N	F	0	0
C80	0.7573	N	N	N	N	M	0	0
C81	0.8029	N	N	N	N	F	0	0
C82	2.6382	N	N	N	N	F	0	0
C83	0.8985	N	N	N	N	M	0	0
C84	5.9542	N	N	N	N	F	0	0
C85	1.6711	N	N	N	N	M	0	0
C86	0.1878	N	N	N	N	M	0	0
C87	0.6332	N	N	N	N	F	0	0
C88	0.25	N	N	N	N	F	0	0
C89	6.642	N	N	N	N	F	0	0
C90	1.9651	N	N	N	N	M	0	0
C91	0.9691	N	N	N	N	M	0	0
C92	0.2145	N	N	N	N	M	0	0
C93	0.6437	N	N	N	N	M	0	0
C94	0.1908	N	N	N	N	F	0	0
C95	0.5573	N	N	N	N	F	0	0
C96	0.694	N	N	N	N	F	0	0
C97	3.6957	N	N	N	N	F	0	0
C123	1.3194	N	N	N	N	F	0	0
C124	0.5017	N	N	N	N	F	0	0
C99	2.1584	N	N	N	N	M	0	0
MTLER1	5.5292	S	N	N	S	F	7	3
MTLER10	0.0433	S	S	S	N	F	2	6
MTLER11	1.0582	S	N	S	N	M	30	8
MTLER12	2.6242	S	S	S	S	F	2	4
MTLER14	0.2494	S	N	S	N	F	4	7
MTLER15	0.2741	S	N	N	N	F	10	6
MTLER16	0.2359	S	S	N	N	M	8	4
MTLER19	0.2625	S	S	N	S	F	1	10
MTLER2	0.3221	S	N	N	S	F	7	6
MTLER22	1.1928	S	N	S	S	F	12	6
MTLER24	1.0068	S	N	N	S	F	1	4
MTLER25	0.214	S	N	N	N	M	6	3
MTLER26	0.2014	S	S	N	N	M	6	4
MTLER28	0.1672	S	N	N	N	F	1	4
MTLER3	1.4087	S	S	N	N	M	60	4
MTLER30	0.6478	N	N	N	S	M	2	2
MTLER31	1.2608	S	S	N	N	F	5	6
MTLER32	0.8564	N	N	N	N	F	8	1
MTLER33	0.2648	N	N	S	S	M	2	3
MTLER34	0.326	S	S	N	S	M	5	6
MTLER35	0.226	S	S	S	S	F	2	6
MTLER37	1.4106	S	S	N	N	M	8	9
MTLER38	0.5248	S	N	N	S	M	4	3
MTLER39	1.181	S	N	S	N	F	10	3
MTLER4	1.3299	N	N	S	N	F	4	3
MTLER40	1.4828	S	S	N	N	F	3	6
MTLER6	1.498	N	N	N	S	M	1	4
MTLER7	0.4819	S	N	S	N	M	2	5
MTLER8	0.0895	S	S	N	S	M	1	6
MTLER9	1.2148	S	S	N	N	M	5	8
MTLER61	1.119	S	N	N	N	M	1	6
MTLER62	0.0999	N	S	N	N	F	7	5
MTLER63	0.4317	S	N	N	N	F	1	2
MTLER64	0.3929	S	N	N	S	F	4	4
MTLER65	2.109	S	N	N	N	F	2	6
MTLER66	2.0218	S	N	N	N	F	1	3
MTLER67	0.1919	S	N	N	N	F	1	6
MTLER68	0.0807	S	N	N	N	M	1	4
